# Supplementary material for: Genomic Analysis and Antimicrobial Resistance of Campylobacter jejuni and Campylobacter coli in Peru
Source: Front Microbiol. 2022 Jan 11;12:802404. doi: 10.3389/fmicb.2021.802404 (PMC8787162; doi:10.3389/fmicb.2021.802404)
Supplement: Supplementary file 4 [file Table_1.xlsx]

## Sheet: Strain and sequence data
Supplementary Table 1 . Origin, host, source, isolation dates, WGS lineages, sequencing quality, basic assembly metrics, sensibility test results, resistance and virulence genes detected in Campylobacter jejuni and Campylobacter coli included in this study
Number	Strain name	Species	Location	Host	Source	Year	MLST CC	MLST ST	aspA	glnA	gltA	glyA	pgm	tkt	uncA	Genome metrics					Sensibility test								Resistance genes																		Virulence genes
																Average read quality	Average read coverage	N50	No. contigs	Length	CIP MIC	CIP int	E MIC	E int	TE MIC	TE int	NA MIC	NA int	gyrA-T86I	gyrA-V149I	cmeABC	Mef(En2)	emrB	23SrRNA-A2075G	aad(6)	adeF	APH(3')-IIIa	APH(2'')-Iia	AAC(6')-Im	SAT-4	LsaE	tetO	tet(W/N/W)	OXA-61	OXA-184	cepA	cadF	jlpA	racR
1	1.467-2010	C. coli	Lima	Human	stool	2010	Unassigned	Unassigned	33	39	30	79	113	47	79	38.1	95.2	266512	37	1716265	32	R	2	S	2	S	32	R	+	-	-	-	-	-	-	-	-	-	-	-	-	-	-	+	-	-	-	-	+
2	1.468-2010	C. jejuni	Lima	Human	stool	2010	Unassigned	Unassigned	2	1	5	82	11	1	5	39.2	96.1	30421	56	1733598	32	R	2	S	256	R	64	R	+	+	+	-	-	-	-	-	-	-	-	-	-	+	-	+	-	-	+	+	+
3	1.470-2010	C. jejuni	Lima	Human	stool	2010	ST-52 complex	52	9	25	2	10	22	3	6	38.1	96.2	51956	66	1647610	0.5	S	0.5	S	0.25	S	16	S	-	-	+	-	-	-	-	-	-	-	-	-	-	-	-	-	-	-	+	+	+
4	1.471-2010	C. jejuni	Lima	Human	stool	2010	Unassigned	Unassigned	9	25	2	316	22	289	6	38.7	94.2	31706	86	1738559	32	R	0.5	S	256	R	64	R	-	-	+	-	-	-	-	-	-	-	-	-	-	+	-	-	-	-	+	+	+
5	1.514-2010	C. jejuni	Lima	Human	stool	2010	ST- 48 complex	6247	7	4	5	2	637	1	5	39.2	99.1	76216	43	1638659	32	R	0.5	S	128	R	32	R	+	-	+	-	-	-	-	-	-	-	-	-	-	+	-	+	-	-	+	+	+
6	1.515-2010	C. jejuni	Lima	Human	stool	2010	Unassigned	Unassigned	7	452	79	2	637	1	5	36	96.2	20353	111	1738798	32	R	0.5	S	256	R	64	R	+	-	-	-	-	-	-	-	-	-	-	-	-	+	-	+	-	-	+	+	+
7	1.516-2010	C. jejuni	Lima	Human	stool	2010	ST- 607 complex	607	8	2	5	53	11	3	1	37.6	97.4	121847	23	1736545	0.5	S	1	S	256	R	16	S	-	-	+	-	-	-	-	-	-	-	-	-	-	+	-	-	-	-	+	+	+
8	1.584-2010	C. jejuni	Lima	Human	stool	2010	Unassigned	6091	2	4	5	25	11	203	5	37.3	98.2	158874	26	1653062	32	R	0.5	S	256	R	64	R	+	-	+	-	-	-	-	-	+	-	-	+	-	+	-	+	-	-	+	+	+
9	1.588-2010	C. jejuni	Lima	Human	stool	2010	ST- 21 complex	8310	2	1	5	672	11	1	5	36.2	96.4	116853	25	1734278	32	R	0.5	S	256	R	64	R	+	+	+	-	-	-	-	-	-	-	-	-	-	+	-	+	-	-	+	+	+
10	1.048-2011	C. jejuni	Lima	Human	stool	2011	ST- 21 complex	5789	2	1	5	400	11	1	5	37.1	98.2	79442	32	1688005	32	R	1	S	0.5	S	32	R	+	+	+	-	-	-	-	-	-	-	-	-	-	-	-	+	-	-	+	+	+
11	1.088-2011	C. jejuni	Lima	Human	stool	2011	ST- 353 complex	4722	7	17	5	10	11	412	6	37.1	99.2	6039	412	1671473	32	R	0.5	S	256	R	64	R	+	+	+	-	-	-	-	-	-	-	-	-	-	+	-	-	-	-	+	+	+
12	1.109-2011	C. jejuni	Lima	Human	stool	2011	Unassigned	6091	2	4	5	25	11	203	5	38	98.3	185186	22	1615269	32	R	0.5	S	16	R	32	R	+	-	+	-	-	-	-	-	-	-	-	-	-	+	-	+	-	-	+	+	+
13	1.110-2011	C. jejuni	Lima	Human	stool	2011	ST- 21 complex	5789	2	1	5	400	11	1	5	36.4	97	91295	26	1691034	32	R	0.5	S	0.5	S	32	R	+	+	+	-	-	-	-	-	-	-	-	-	-	-	-	+	-	-	+	+	+
14	1.134-2011	C. jejuni	Lima	Human	stool	2011	Unassigned	6091	2	4	5	25	11	203	5	38.3	97.5	185047	17	1616922	16	R	0.5	S	32	R	32	R	+	-	+	-	-	-	-	-	-	-	-	-	-	+	-	+	-	-	+	+	+
15	1.137-2011	C. jejuni	Lima	Human	stool	2011	ST- 353 complex	10717	7	17	5	10	90	177	6	38.6	94.9	50667	50	1689938	32	R	0.5	S	256	R	128	R	+	+	+	-	-	-	-	-	-	-	-	-	-	+	-	+	-	-	+	+	+
16	1.144-2011	C. jejuni	Lima	Human	stool	2011	ST- 446 complex	862	47	55	5	10	11	3	8	37.7	96.3	208155	16	1695148	32	R	0.5	S	256	R	128	R	+	-	+	-	-	-	-	-	-	-	-	-	-	-	-	+	-	-	+	+	+
17	1.150-2011	C. jejuni	Lima	Human	stool	2011	ST- 607 complex	607	8	2	5	53	11	3	1	37.2	99.1	159461	20	1734592	0.5	S	0.5	S	256	R	16	S	-	-	+	-	-	-	-	-	-	-	-	-	-	+	-	+	-	-	+	+	+
18	1.151-2011	C. jejuni	Lima	Human	stool	2011	ST- 353 complex	5758	7	422	5	10	11	3	6	37.1	98.2	120908	21	1709260	32	R	0.5	S	256	R	64	R	+	-	+	-	-	-	-	-	-	-	-	-	-	+	-	+	-	-	+	+	+
19	1.152-2011	C. jejuni	Lima	Human	stool	2011	ST- 353 complex	6177	7	17	5	10	10	412	6	37.5	96.7	98153	28	1712097	32	R	2	S	256	R	64	R	+	+	+	-	-	-	-	-	-	-	-	-	-	-	+	+	-	-	+	+	+
20	1.160-2011	C. jejuni	Lima	Human	stool	2011	ST- 21 complex	5789	2	1	5	400	11	1	5	39	96.6	118813	25	1726032	32	R	1	S	2	S	32	R	+	+	+	-	-	-	-	-	-	-	-	-	-	-	-	+	-	-	+	+	+
21	1.161-2011	C. jejuni	Lima	Human	stool	2011	ST- 206 complex	8117	2	17	5	672	11	1	5	36.9	97.2	88995	31	1729956	32	R	0.125	S	256	R	64	R	+	+	+	-	-	-	-	-	-	-	-	-	-	+	-	+	-	-	+	+	+
22	1.209-2011	C. jejuni	Lima	Human	stool	2011	ST- 21 complex	8310	2	1	5	672	11	1	5	38.2	97.3	50543	54	1703120	32	R	2	S	256	R	128	R	+	+	+	-	-	-	-	-	-	-	-	-	-	+	-	+	-	-	+	+	+
23	1.263-2011	C. jejuni	Lima	Human	stool	2011	ST- 206 complex	8117	2	17	5	672	11	1	5	39.1	97.6	71026	35	1713257	32	R	0.5	S	256	R	128	R	+	+	+	-	-	-	-	-	-	-	-	-	-	+	-	+	-	-	+	+	+
24	1.265-2011	C. jejuni	Lima	Human	stool	2011	ST- 21 complex	8310	2	1	5	672	11	1	5	36.7	97.3	44989	59	1705141	32	R	0.25	S	256	R	64	R	+	+	+	-	-	-	-	-	-	-	-	-	-	+	-	+	-	-	+	+	+
25	1.266-2011	C. jejuni	Lima	Human	stool	2011	ST- 21 complex	8310	2	1	5	672	11	1	5	37.4	96.8	51877	51	1732788	32	R	0.25	S	256	R	64	R	+	+	+	-	-	-	-	-	-	-	-	-	-	+	-	+	-	-	+	+	+
26	1.404-2011	C. coli	Lima	Human	stool	2011	Unassigned	Unassigned	103	110	103	158	113	61	74	37.6	99.2	72827	50	1746378	32	R	0.5	S	256	R	128	R	+	-	-	-	-	-	-	-	-	-	-	-	-	+	-	+	-	-	-	-	+
27	1.413-2011	C. coli	Lima	Human	stool	2011	ST- 828 complex	8317	33	39	30	82	373	47	17	37.6	94.3	144746	20	1746642	32	R	256	R	256	R	64	R	+	-	-	-	-	+	-	-	-	-	-	-	-	+	-	-	-	-	-	-	+
28	1.470-2011	C. jejuni	Lima	Human	stool	2011	Unassigned	Unassigned	33	1	30	82	373	47	17	37.5	98.6	32706	76	1724418	32	R	1	S	256	R	64	R	+	+	+	-	-	-	-	-	-	-	-	-	-	+	-	+	-	-	+	-	+
29	1.497-2011	C. coli	Lima	Human	stool	2011	ST- 828 complex	8317	33	39	30	82	373	47	17	36.2	96.4	19588	156	1735018	32	R	0.5	S	256	R	64	R	+	-	-	-	-	-	-	-	-	-	-	-	-	+	-	+	-	-	-	-	+
30	1.554-2011	C. jejuni	Lima	Human	stool	2011	ST- 21 complex	8310	2	1	5	672	11	1	5	38.2	97.3	89316	31	1737314	32	R	0.5	S	256	R	64	R	+	+	+	-	-	-	-	-	-	-	-	-	-	+	-	+	-	-	+	+	+
31	1.562-2011	C. jejuni	Lima	Human	stool	2011	Unassigned	407	60	69	52	10	11	3	6	38.3	97.1	150900	55	1735367	0.03	S	0.25	S	0.5	S	4	S	-	-	+	-	-	-	-	-	-	-	-	-	-	-	-	-	-	-	+	+	+
32	1.581-2011	C. jejuni	Lima	Human	stool	2011	ST- 21 complex	8310	2	1	5	672	11	1	5	38.4	97.3	117247	31	1731572	32	R	1	S	256	R	32	R	+	+	+	-	-	-	-	-	-	-	-	-	-	+	-	+	-	-	+	+	+
33	1.582-2011	C. jejuni	Lima	Human	stool	2011	ST- 21 complex	5789	2	1	5	400	11	1	5	38.4	98.5	129342	24	1743289	32	R	0.25	S	256	R	64	R	+	+	+	-	-	-	-	-	-	-	-	-	-	+	-	+	-	-	+	+	+
34	1.066-2012	C. jejuni	Lima	Human	stool	2012	Unassigned	10577	7	112	5	62	11	1	6	38.5	98.1	46986	51	1665550	32	R	1	S	256	R	64	R	+	-	+	-	-	-	-	-	-	-	-	-	-	+	-	+	-	-	+	+	+
35	1.134-2012	C. jejuni	Lima	Human	stool	2012	ST- 21 complex	8310	2	1	5	672	11	1	5	37.4	98.3	192990	13	1690752	32	R	0.25	S	256	R	64	R	+	+	+	-	-	-	-	-	-	-	-	-	-	+	-	+	-	-	+	+	+
36	1.141-2012	C. jejuni	Lima	Human	stool	2012	ST- 21 complex	8310	2	1	5	672	11	1	5	38.6	99.2	2654	742	1506884	32	R	256	R	256	R	64	R	+	-	-	-	-	+	-	-	-	-	-	-	-	+	-	-	-	-	+	+	+
37	1.163-2012	C. jejuni	Lima	Human	stool	2012	Unassigned	Unassigned	2	1	4	400	11	1	5	38.9	97.3	91929	30	1735506	32	R	256	R	256	R	128	R	+	+	+	-	-	-	-	-	+	-	-	+	-	+	-	+	-	-	+	+	+
38	1.235-2012	C. jejuni	Lima	Human	stool	2012	ST- 49 complex	3720	3	1	5	10	11	11	6	39.5	97.5	283916	25	1622237	32	R	0.5	S	256	R	64	R	+	-	+	-	-	-	-	-	-	-	-	-	-	+	-	+	-	-	+	+	+
39	1.278-2012	C. jejuni	Lima	Human	stool	2012	Unassigned	Unassigned	462	17	5	121	11	177	6	38.6	97.6	49444	37	1703931	32	R	0.25	S	256	R	64	R	+	-	+	-	-	-	-	-	-	-	-	-	-	-	+	+	-	-	+	+	+
40	1.530-2012	C. coli	Lima	Human	stool	2012	Unassigned	Unassigned	103	110	103	158	104	164	79	38.4	97.4	147567	14	1748464	32	R	1	S	256	R	128	R	+	-	-	-	-	-	-	-	-	-	-	-	-	+	-	+	-	-	-	-	+
41	1.546-2012	C. jejuni	Lambayeque	Human	stool	2012	Unassigned	Unassigned	8	39	5	53	11	56	1	38.4	97.3	52718	33	1742565	8	R	256	R	256	R	64	R	+	+	+	-	-	+	-	-	+	-	-	+	-	+	-	+	-	-	+	+	+
42	1.567-2012	C. coli	Lima	Human	stool	2012	ST- 828 complex	860	33	39	30	79	113	47	17	36.5	96	15801	185	1709519	32	R	0.125	S	0.25	S	128	R	+	-	-	-	-	-	-	-	-	-	-	-	-	-	-	+	-	-	-	-	+
43	1.618-2012	C. jejuni	Lima	Human	stool	2012	Unassigned	6091	2	4	5	25	11	203	5	37.8	96.9	155726	19	1655080	32	R	256	R	256	R	128	R	+	-	+	-	-	+	-	-	+	-	-	+	-	+	-	+	-	-	+	+	+
44	1.637-2012	C. jejuni	Lima	Human	stool	2012	ST- 52 complex	52	9	25	2	10	22	3	6	37.2	97.3	170410	30	1648310	0.06	S	0.5	S	256	R	8	S	-	-	+	-	-	-	-	-	-	-	-	-	-	+	-	-	-	-	+	+	+
45	1.761-2012	C. jejuni	Lima	Human	stool	2012	Unassigned	7356	8	113	5	2	13	59	6	37.1	96.1	250935	24	1730844	32	R	2	S	256	R	64	R	+	-	+	-	-	-	-	-	-	-	-	-	-	+	-	+	-	-	+	+	+
46	1.054-2013	C. jejuni	Lima	Human	stool	2013	ST- 353 complex	1036	7	84	5	10	11	3	6	37.9	98.1	118040	26	1675561	32	R	256	R	2	S	128	R	+	-	-	-	-	+	-	-	+	-	-	-	-	-	-	+	-	-	+	+	+
47	1.072-2013	C. jejuni	Lima	Human	stool	2013	Unassigned	6091	2	4	5	25	11	203	5	38.4	99.3	51923	53	1613421	32	R	0.25	S	16	R	32	R	+	-	+	-	-	-	-	-	-	-	-	-	-	+	-	+	-	-	+	+	+
48	1.195-2013	C. coli	Lima	Human	stool	2013	Unassigned	Unassigned	103	110	103	140	113	61	74	37.6	97.2	86662	23	1741103	32	R	256	R	16	R	32	R	+	-	-	-	-	+	+	-	+	-	-	+	-	+	-	+	-	-	-	-	+
49	1.197-2013	C. coli	Lima	Human	stool	2013	Unassigned	Unassigned	103	110	103	140	113	61	74	38.6	98.2	141264	20	1743905	32	R	256	R	256	R	128	R	+	-	-	-	-	+	+	-	+	-	-	+	-	+	-	+	-	-	-	-	+
50	1.198-2013	C. jejuni	Lima	Human	stool	2013	Unassigned	6091	2	4	5	25	11	203	5	39.3	96.7	51920	55	1613501	32	R	256	R	256	R	128	R	+	-	+	-	-	-	-	-	-	-	-	-	-	+	-	+	-	-	+	+	+
51	1.208-2013	C. jejuni	Lima	Human	stool	2013	ST- 21 complex	5789	2	1	5	400	11	1	5	38.2	99.2	188194	20	1735312	32	R	1	S	256	R	128	R	+	+	+	-	-	-	-	-	-	-	-	-	-	+	-	+	-	-	+	+	+
52	1.354-2013	C. jejuni	Lima	Human	stool	2013	ST- 21 complex	5789	2	1	5	400	11	1	5	38.2	94.3	86762	34	1722204	32	R	256	R	256	R	64	R	+	+	+	-	-	-	-	-	-	-	-	-	-	+	-	+	-	-	+	+	+
53	1.022-2014	C. jejuni	Lima	Human	stool	2014	ST- 607 complex	607	8	2	5	53	11	3	1	38.6	98.6	107363	24	1692855	32	R	0.5	S	256	R	64	R	+	-	+	-	-	-	-	-	-	-	-	-	-	+	-	-	-	-	+	+	+
54	1.086-2014	C. jejuni	Lima	Human	stool	2014	Unassigned	Unassigned	22	663	5	122	11	331	25	38.4	96.4	33181	61	1668121	32	R	0.125	S	256	R	128	R	+	-	-	-	-	-	-	-	-	-	-	-	-	+	-	+	-	-	+	+	+
55	1.087-2014	C. jejuni	Lima	Human	stool	2014	ST- 446 complex	862	47	55	5	10	11	3	8	38.9	97.3	147997	22	1687545	32	R	0.5	S	256	R	64	R	+	-	+	-	-	-	-	-	-	-	-	-	-	+	-	+	-	-	+	+	+
56	1.159-2014	C. jejuni	Lima	Human	stool	2014	ST- 21 complex	8310	2	1	5	672	11	1	5	36.2	97.4	61999	42	1714529	32	R	0.5	S	256	R	128	R	+	+	+	-	-	-	-	-	-	-	-	-	-	+	-	+	-	-	+	+	+
57	1.617-2014	C. jejuni	Lima	Human	stool	2014	Unassigned	2114	47	112	5	62	11	67	6	35.9	97	50592	53	1709158	32	R	256	R	256	R	128	R	+	-	+	-	-	+	-	-	+	-	-	-	-	+	-	+	-	-	+	+	+
58	1.667-2014	C. coli	Lima	Human	stool	2014	ST- 828 complex	1055	33	39	30	82	104	47	17	36.8	97.2	96807	49	1718394	32	R	256	R	256	R	64	R	+	-	-	-	-	+	+	-	+	-	-	+	-	+	-	+	-	-	-	-	+
59	1.677-2014	C. jejuni	Lima	Human	stool	2014	ST- 353 complex	1036	7	84	5	10	11	3	6	34.9	98.2	156968	37	1713194	32	R	0.25	S	256	R	64	R	+	-	+	-	-	-	-	-	-	-	-	-	-	+	-	+	-	-	+	+	+
60	1.979-2014	C. jejuni	Lima	Human	stool	2014	ST- 45 complex	137	4	7	10	4	42	7	1	38.2	94.9	84885	36	1728890	16	R	0.25	S	128	R	64	R	+	-	+	-	-	-	-	-	+	-	-	+	-	+	-	+	-	-	+	+	+
61	1.017-2015	C. jejuni	Lima	Human	stool	2015	ST- 353 complex	1233	7	17	5	10	10	177	6	38.6	96	95341	31	1694005	32	R	256	R	256	R	128	R	+	-	+	-	-	+	-	-	+	-	-	-	-	+	-	+	-	-	+	+	+
62	1.018-2015	C. jejuni	Lima	Human	stool	2015	ST- 353 complex	1233	7	17	5	10	10	177	6	37.6	99.1	113278	25	1693786	32	R	256	R	256	R	128	R	+	-	+	-	-	+	-	-	+	-	-	-	-	+	-	+	-	-	+	+	+
63	1.163-2015	C. jejuni	Lima	Human	stool	2015	ST- 21 complex	8310	2	1	5	672	11	1	5	37.9	96.8	151353	21	1711894	32	R	0.5	S	256	R	128	R	+	+	+	-	-	-	-	-	+	-	-	-	-	+	-	+	-	-	+	+	+
64	1.183-2015	C. jejuni	Lima	Human	stool	2015	ST- 353 complex	6177	7	17	5	10	10	412	6	38.4	99	95072	28	1732014	32	R	256	R	256	R	128	R	+	-	+	-	-	+	-	-	+	+	+	-	-	+	-	-	-	-	+	+	+
65	1.252-2015	C. coli	Lima	Human	stool	2015	ST- 828 complex	1055	33	39	30	82	104	47	17	37.6	96.8	212452	18	1736646	32	R	256	R	256	R	128	R	+	-	-	-	-	+	+	-	+	+	+	+	-	-	+	+	-	-	-	-	+
66	1.254-2015	C. coli	Lima	Human	stool	2015	ST- 828 complex	8317	33	39	30	82	373	47	17	38.6	98.2	145218	21	1745929	32	R	256	R	256	R	64	R	+	-	-	-	-	+	+	-	+	-	-	+	-	+	-	+	-	-	-	-	+
67	1.260-2015	C. coli	Lima	Human	stool	2015	ST- 828 complex	5123	33	39	30	140	113	47	17	39.3	98.3	29615	90	1724923	32	R	2	S	256	R	32	R	+	-	-	-	-	-	+	-	+	+	+	+	-	-	+	+	-	-	-	-	+
68	1.265-2015	C. jejuni	Lima	Human	stool	2015	ST- 21 complex	8310	2	1	5	672	11	1	5	38.4	98.7	44989	55	1688080	4	R	0.5	S	64	R	32	R	+	+	+	-	-	-	-	-	-	-	-	-	-	+	-	+	-	-	+	+	+
69	1.266-2015	C. coli	Lima	Human	stool	2015	Unassigned	Unassigned	103	110	103	140	113	56	74	38.4	98.6	47113	60	1740797	32	R	256	R	256	R	128	R	+	-	-	-	-	+	+	-	+	-	-	+	-	+	-	+	-	-	-	-	+
70	1.268-2015	C. coli	Lima	Human	stool	2015	ST- 828 complex	830	33	39	30	79	104	47	17	38.5	97	129644	42	1722012	32	R	0.03	S	256	R	128	R	+	-	-	-	-	-	-	-	-	-	-	-	-	+	-	+	-	-	-	-	+
71	1.352-2015	C. coli	Lima	Human	stool	2015	ST- 828 complex	902	33	39	30	79	104	43	17	36.5	97.6	23630	136	1717214	32	R	0.25	S	2	S	32	R	+	-	-	-	-	-	-	-	-	-	-	-	-	-	-	+	-	-	-	-	+
72	1.356-2015	C. jejuni	Lima	Human	stool	2015	ST- 607 complex	10618	8	2	5	53	10	3	1	37.8	97.6	51925	61	1725389	32	R	256	R	256	R	64	R	+	-	+	-	-	+	-	-	+	+	-	-	-	+	-	+	-	-	+	+	+
73	1.357-2015	C. jejuni	Lima	Human	stool	2015	ST- 21 complex	8310	2	1	5	672	11	1	5	37.2	97.1	60554	33	1733285	32	R	0.5	S	256	R	64	R	+	+	+	+	-	-	-	+	+	-	-	-	-	+	-	+	-	+	+	+	+
74	1.040-2016	C. jejuni	Lima	Human	stool	2016	ST- 257 complex	5742	9	2	4	62	11	5	6	37.1	99	281617	12	1694693	32	R	128	R	256	R	128	R	+	-	+	-	-	+	-	-	+	-	-	-	-	+	-	+	-	-	+	+	+
75	1.043-2016	C. jejuni	Lima	Human	stool	2016	Unassigned	6091	2	4	5	25	11	203	5	37.9	96.7	185186	12	1602015	32	R	256	R	256	R	128	R	+	-	+	-	-	-	-	-	-	-	-	-	-	+	-	+	-	-	+	+	+
76	1.113-2016	C. jejuni	Lima	Human	stool	2016	Unassigned	6091	2	4	5	25	11	203	5	38.4	97.6	188120	52	1661726	32	R	256	R	256	R	64	R	+	-	+	-	-	-	-	-	-	-	-	-	-	+	-	+	-	-	+	+	+
77	1.489-2016	C. jejuni	Lima	Human	stool	2016	Unassigned	Unassigned	8	2	5	53	113	3	1	37.5	97.5	39025	46	1738491	32	R	128	R	256	R	128	R	+	-	+	-	-	+	-	-	+	+	-	-	-	-	+	+	-	-	+	+	+
78	1.519-2016	C. jejuni	Lima	Human	stool	2016	ST- 446 complex	862	47	55	5	10	11	3	8	39	97.9	177411	17	1711156	32	R	1	S	256	R	128	R	+	-	+	-	-	-	-	-	+	-	-	-	-	+	-	+	-	-	+	+	+
79	1.520-2016	C. jejuni	Lima	Human	stool	2016	ST- 21 complex	5789	2	1	5	400	11	1	5	39.2	97.8	190230	19	1718016	32	R	0.25	S	256	R	64	R	+	+	+	-	-	-	-	-	+	-	-	-	-	+	-	+	-	-	+	+	+
80	1.522-2016	C. jejuni	Lima	Human	stool	2016	ST- 607 complex	10618	8	2	5	53	10	3	1	38.1	97.1	118613	20	1743651	32	R	0.25	S	256	R	128	R	+	-	+	-	-	-	-	-	+	+	-	-	-	+	-	+	-	-	+	+	+
81	1.143-2017	C. jejuni	Lima	Human	stool	2017	ST- 353 complex	3515	7	17	2	2	10	3	6	38.7	98.2	111637	25	1682542	32	R	1	S	256	R	128	R	+	+	+	-	-	-	-	-	-	-	-	-	-	+	-	-	-	-	+	+	+
82	1.299-2017	C. jejuni	Lima	Human	stool	2017	Unassigned	9354	180	654	2	213	19	231	147	39.3	97.4	164271	22	1647669	8	R	0.5	S	32	R	32	R	+	-	+	-	-	-	-	-	+	-	-	-	-	+	-	-	-	-	+	+	+
83	1.300-2017	C. jejuni	Lima	Human	stool	2017	Unassigned	6091	2	4	5	25	11	203	5	38.2	97.3	154996	42	1640599	8	R	0.25	S	32	R	32	R	+	-	+	-	-	-	-	-	-	-	-	-	-	+	-	+	-	-	+	+	+
84	1.636-2017	C. jejuni	Lima	Human	stool	2017	ST- 607 complex	10618	8	2	5	53	10	3	1	38.2	97.4	82301	37	1732510	32	R	1	S	256	R	128	R	+	-	+	-	-	-	-	-	+	+	-	-	-	+	-	+	-	-	+	+	+
85	1.707-2017	C. coli	Lima	Human	stool	2017	Unassigned	Unassigned	103	110	103	140	113	56	74	37.3	97.2	219250	12	1745816	32	R	256	R	256	R	128	R	+	-	-	-	-	+	+	-	+	-	-	+	-	+	-	+	-	-	-	-	+
86	1.766-2017	C. jejuni	Lima	Human	stool	2017	ST- 607 complex	1915	8	2	5	53	11	3	6	37.4	98	28549	82	1726416	32	R	1	S	256	R	64	R	+	-	+	-	-	-	-	-	+	+	-	-	-	+	-	+	-	-	+	+	+
87	1.776-2017	C. coli	Lima	Human	stool	2017	ST- 828 complex	825	33	39	30	82	113	47	17	37.2	97.1	113254	32	1715050	4	R	0.125	S	256	R	32	R	+	-	-	-	-	-	-	-	-	-	-	-	-	-	+	+	-	-	-	-	+
88	1.799-2017	C. jejuni	Lima	Human	stool	2017	ST- 446 complex	862	47	55	5	10	11	3	8	34.6	97.1	250349	20	1719271	32	R	2	S	256	R	128	R	+	-	+	-	-	-	-	-	+	-	-	-	-	+	-	+	-	-	+	+	+
89	1.807-2017	C. coli	Lima	Human	stool	2017	ST- 828 complex	825	33	39	30	82	113	47	17	37.6	97.5	163890	39	1732577	32	R	1	S	256	R	128	R	+	-	-	-	-	-	-	-	-	-	-	-	-	-	+	+	-	-	-	-	+
90	1.940-2017	C. jejuni	Lima	Human	stool	2017	Unassigned	Unassigned	8	2	5	53	637	3	1	37.9	97.2	67473	41	1735929	32	R	1	S	256	R	128	R	+	-	+	-	-	-	-	-	+	+	-	-	-	+	-	+	-	-	+	+	+
91	1.198-2018	C. jejuni	Lima	Human	stool	2018	ST- 353 complex	10246	7	17	5	121	11	177	6	38.1	98.4	41419	60	1715460	32	R	0.5	S	256	R	64	R	+	-	+	-	-	-	-	-	+	-	-	-	-	+	-	+	-	-	+	+	+
92	1.418-2018	C. jejuni	Lima	Human	stool	2018	Unassigned	10604	2	4	5	25	156	203	5	39	98.2	219458	24	1630733	32	R	1	S	256	R	64	R	+	-	+	-	-	-	-	-	+	+	-	-	-	+	-	+	-	-	+	+	+
93	1.506-2018	C. jejuni	Lima	Human	stool	2018	ST- 446 complex	862	47	55	5	10	11	3	8	38.1	97.1	252677	21	1729289	32	R	1	S	256	R	64	R	+	-	+	-	-	-	-	-	+	-	-	-	-	+	-	+	-	-	+	+	+
94	1.507-2018	C. coli	Lima	Human	stool	2018	ST- 828 complex	8317	33	39	30	82	373	47	17	34.2	96.8	50760	48	1743221	32	R	256	R	256	R	128	R	+	-	-	-	-	+	-	-	+	-	-	+	-	+	-	+	-	-	-	-	+
95	1.508-2018	C. jejuni	Lima	Human	stool	2018	ST- 607 complex	607	8	2	5	53	11	3	1	36.4	94.7	260184	12	1721013	32	R	0.5	S	256	R	128	R	+	-	+	-	-	-	-	-	+	+	-	-	-	+	-	+	-	-	+	+	+
96	1.510-2018	C. jejuni	Lima	Human	stool	2018	ST- 353 complex	1036	7	84	5	10	11	3	6	38.2	96.4	104029	41	1720982	8	R	0.5	S	64	R	32	R	+	-	+	-	-	-	-	-	+	-	-	-	-	+	-	+	-	-	+	+	+
97	1.577-2018	C. jejuni	Lima	Human	stool	2018	Unassigned	3572	7	2	42	4	4	12	8	34.2	97.2	207786	19	1668838	0.25	S	0.25	S	0.125	S	8	S	-	-	+	-	-	-	-	-	-	-	-	-	-	-	-	+	-	-	+	+	+
98	1.489-2019	C. jejuni	Lima	Human	stool	2019	Unassigned	Unassigned	7	39	30	10	113	631	6	37.2	98.1	57001	33	1728648	32	R	256	R	256	R	128	R	+	-	+	-	-	+	-	-	-	+	-	-	-	-	+	+	-	-	+	+	+
99	1.491-2019	C. coli	Lima	Human	stool	2019	ST- 828 complex	8939	33	39	30	79	210	47	17	37.6	98.4	30103	83	1707646	32	R	256	R	64	R	64	R	+	-	-	-	-	+	+	-	+	-	-	+	-	+	-	-	-	-	-	-	+
100	1.496-2019	C. jejuni	Lima	Human	stool	2019	ST- 607 complex	10618	8	2	5	53	10	3	1	37.5	99.2	80079	47	1737292	32	R	256	R	256	R	128	R	+	-	+	-	-	-	-	-	+	+	-	-	-	+	-	+	-	-	+	+	+
101	1.497-2019	C. coli	Lima	Human	stool	2019	ST- 828 complex	8939	33	39	30	79	210	47	17	37.9	94.5	152897	33	1716260	32	R	256	R	64	R	32	R	+	-	-	-	-	+	+	-	+	-	-	+	-	+	-	-	-	-	-	-	+
102	1.603-2019	C. jejuni	Lima	Human	stool	2019	Unassigned	8923	24	4	5	10	11	120	6	37.8	98.2	46397	70	1695823	32	R	256	R	256	R	128	R	+	-	+	-	-	+	-	-	-	+	-	-	-	+	-	-	+	-	+	+	+
103	1.605-2019	C. jejuni	Lima	Human	stool	2019	Unassigned	Unassigned	462	17	5	10	10	61	6	37.1	98.6	39788	45	1748387	32	R	256	R	256	R	128	R	+	-	+	-	-	-	+	-	+	-	-	+	+	+	-	+	-	-	+	+	+
104	6.897-2019	C. jejuni	Piura	Human	stool	2019	ST-362 complex	2993	1	2	42	4	11	9	8	35.8	98.3	159790	26	1620409	32	R	1	S	0.06	S	128	R	+	-	+	-	-	-	-	-	-	-	-	-	-	-	-	-	-	-	+	+	+
105	1.1268-2019	C. jejuni	Piura	Human	stool	2019	Unassigned	Unassigned	2	4	5	25	10	203	5	36.7	98.7	79472	45	1666790	32	R	0.125	S	0.125	S	64	R	+	-	+	-	-	-	-	-	-	-	-	-	-	-	-	-	-	-	+	+	+
106	1.1271-2019	C. jejuni	Piura	Human	stool	2019	Unassigned	Unassigned	2	4	5	25	10	203	5	37.6	97.1	104342	48	1667974	32	R	1	S	256	R	64	R	+	-	+	-	-	-	-	-	-	-	-	-	-	+	-	+	-	-	+	+	+
107	1.1279-2019	C. jejuni	Lima	Human	stool	2019	ST-362 complex	2993	1	2	42	4	11	9	8	37.7	99.3	274420	15	1617108	32	R	1	S	256	R	64	R	+	-	+	-	-	-	-	-	-	-	-	-	-	+	-	+	-	-	+	+	+
108	1.1280-2019	C. jejuni	Lima	Human	stool	2019	ST-362 complex	2993	1	2	42	4	11	9	8	37.7	99.3	274524	12	1616584	32	R	0.25	S	0.06	S	32	R	+	-	+	-	-	-	-	-	-	-	-	-	-	-	-	-	-	-	+	+	+
109	1.1281-2019	C. jejuni	Lima	Human	stool	2019	ST-362 complex	2993	1	2	42	4	11	9	8	36.9	99.1	274432	14	1617486	32	R	0.125	S	0.125	S	32	R	+	-	+	-	-	-	-	-	-	-	-	-	-	-	-	-	-	-	+	+	+
110	1.1282-2019	C. jejuni	Lima	Human	stool	2019	ST-362 complex	2993	1	2	42	4	11	9	8	35.9	97.5	282608	11	1617386	32	R	0.125	S	0.125	S	32	R	+	-	+	-	-	-	-	-	-	-	-	-	-	-	-	-	-	-	+	+	+
111	6.1083-2019	C. jejuni	Piura	Human	stool	2019	ST-362 complex	2993	1	2	42	4	11	9	8	37.2	96.2	206004	18	1617190	32	R	0.125	S	0.125	S	32	R	+	-	+	-	-	-	-	-	-	-	-	-	-	-	-	-	-	-	+	+	+
112	6.1195-2019	C. jejuni	Junin	Human	stool	2019	ST-362 complex	2993	1	2	42	4	11	9	8	37.1	99.1	242818	24	1624336	32	R	0.25	S	0.125	S	32	R	+	-	+	-	-	-	-	-	-	-	-	-	-	-	-	-	-	-	+	+	+
113	6.1196-2019	C. jejuni	Junin	Human	stool	2019	ST-362 complex	2993	1	2	42	4	11	9	8	37.6	97.4	151710	28	1623435	32	R	0.25	S	0.125	S	32	R	+	-	+	-	-	-	-	-	-	-	-	-	-	-	-	-	-	-	+	+	+
114	6.1197-2019	C. jejuni	Junin	Human	stool	2019	ST-362 complex	2993	1	2	42	4	11	9	8	34.9	97.2	220732	16	1617235	32	R	0.125	S	0.125	S	32	R	+	-	+	-	-	-	-	-	-	-	-	-	-	-	-	-	-	-	+	+	+
115	6.1198-2019	C. jejuni	Junin	Human	stool	2019	ST-362 complex	2993	1	2	42	4	11	9	8	38.2	97.3	282610	44	1638347	32	R	0.25	S	0.125	S	32	R	+	-	+	-	-	-	-	-	-	-	-	-	-	-	-	-	-	-	+	+	+
116	6.1207-2019	C. jejuni	La libertad	Human	stool	2019	ST-362 complex	2993	1	2	42	4	11	9	8	38.4	96.5	288663	9	1654451	32	R	0.5	S	0.25	S	64	R	+	-	+	-	-	-	-	-	-	-	-	-	-	-	-	-	-	-	+	+	+
117	6.2108-2019	C. jejuni	La libertad	Human	stool	2019	ST-362 complex	2993	1	2	42	4	11	9	8	38.6	97.4	282608	14	1656297	32	R	0.25	S	0.125	S	32	R	+	-	+	-	-	-	-	-	-	-	-	-	-	-	-	-	-	-	+	+	+
118	6.2116-2019	C. jejuni	Lima	Human	stool	2019	ST-362 complex	2993	1	2	42	4	11	9	8	38.9	96.2	282610	11	1655909	32	R	0.25	S	0.25	S	32	R	+	-	+	-	-	-	-	-	-	-	-	-	-	-	-	-	-	-	+	+	+
119	6.2122-2019	C. jejuni	Junin	Human	stool	2019	ST-362 complex	2993	1	2	42	4	11	9	8	38.2	96.2	220842	20	1733671	32	R	1	S	0.125	S	32	R	+	-	+	-	-	-	-	-	-	-	-	-	-	-	-	-	-	-	+	+	+
120	6.2139-2019	C. jejuni	Cajamarca	Human	stool	2019	ST-362 complex	2993	1	2	42	4	11	9	8	37.4	97.4	134449	24	1614346	32	R	0.5	S	0.125	S	64	R	+	-	+	-	-	-	-	-	-	-	-	-	-	-	-	-	-	-	+	+	+
121	6.059-2020	C. jejuni	Lima	Human	stool	2020	ST-362 complex	2993	1	2	42	4	11	9	8	37.9	98.1	282509	17	1655572	32	R	0.25	S	0.125	S	128	R	+	-	+	-	-	-	-	-	-	-	-	-	-	-	-	-	-	-	+	+	+
122	6.060-2020	C. jejuni	Lima	Human	stool	2020	ST-362 complex	2993	1	2	42	4	11	9	8	34.9	98.4	130197	28	1654107	32	R	0.25	S	0.125	S	128	R	+	-	+	-	-	-	-	-	-	-	-	-	-	-	-	-	-	-	+	+	+
123	6.066-2020	C. jejuni	Lima	Human	stool	2020	ST-362 complex	2993	1	2	42	4	11	9	8	36.2	99.2	173574	19	1654707	32	R	0.25	S	0.06	S	128	R	+	-	+	-	-	-	-	-	-	-	-	-	-	-	-	-	-	-	+	+	+
124	4.166-2020	C. jejuni	Junin	Poultry	swab	2020	ST-362 complex	2993	1	2	42	4	11	9	8	38.4	97.6	6726	370	1597091	32	R	0.125	S	0.125	S	64	R	+	-	-	-	-	-	-	-	-	-	-	-	-	-	-	-	-	-	+	-	+
125	4.167-2020	C. jejuni	Junin	Poultry	swab	2020	ST-362 complex	2993	1	2	42	4	11	9	8	38.9	97.5	3248	649	1479202	32	R	0.125	S	0.06	S	64	R	+	-	-	-	-	-	-	-	-	-	-	-	-	-	-	-	-	-	+	-	+
126	4.168-2020	C. jejuni	Junin	Poultry	swab	2020	ST-362 complex	2993	1	2	42	4	11	9	8	38.9	97.9	37890	92	1646690	32	R	0.5	S	0.25	S	64	R	+	-	-	-	-	-	-	-	-	-	-	-	-	-	-	-	-	-	+	+	+
127	4.169-2020	C. jejuni	Junin	Poultry	swab	2020	ST-362 complex	2993	1	2	42	4	11	9	8	37.1	96.2	17751	164	1639600	32	R	0.25	S	0.125	S	64	R	+	-	+	-	-	-	-	-	-	-	-	-	-	-	-	-	-	-	+	+	+
128	4.170-2020	C. jejuni	Junin	Poultry	swab	2020	ST-362 complex	2993	1	2	42	4	11	9	8	36	95.3	18126	165	1642226	32	R	0.25	S	0.125	S	64	R	+	-	+	-	-	-	-	-	-	-	-	-	-	-	-	-	-	-	+	+	+
129	4.171-2020	C. jejuni	Junin	Poultry	swab	2020	ST-362 complex	2993	1	2	42	4	11	9	8	37.2	96.1	46579	82	1649975	32	R	0.5	S	0.125	S	64	R	+	-	+	-	-	-	-	-	-	-	-	-	-	-	-	-	-	-	+	+	+
MLST	Multilocus Sequence Type
ST	Sequence Type
CC	Clonal complex
MIC	Minimum Inhibitory Concentration
CIP	Ciprofloxacin
E	Erythromycin
TE	Tetracycline
R	Resistant
S	Sensible
+	Presence of the gene
-	Absence of the gene
[truncated: 27 more columns]
