# Supplementary material for: Genomic Analysis and Antimicrobial Resistance of Campylobacter jejuni and Campylobacter coli in Peru
Source: Front Microbiol. 2022 Jan 11;12:802404. doi: 10.3389/fmicb.2021.802404 (PMC8787162; doi:10.3389/fmicb.2021.802404)
Supplement: Supplementary file 5 [file Table_3.xlsx]

## Sheet: Other studies
Supplementary Table 3. Campylobacterstrains from Pascoe et al. (2020) included in this study.
Name	CC	ST	aspA	glnA	gltA	glyA	pgm	tkt	uncA
SHI004444	CC353	ST1233	7	17	5	10	10	177	6
SHI011347	CC443	ST1365	24	2	2	15	23	3	12
SHI001589	CC354	ST1723	8	17	2	2	11	12	6
SHI001963	CC354	ST1723	8	17	2	2	11	12	6
SHI002010	CC354	ST1723	8	17	2	2	11	12	6
SHI000038	CC354	ST1723	8	17	2	2	11	12	6
SHI000343	CC354	ST1723	8	17	2	2	11	12	6
SHI003399	CC403	ST1775	10	27	59	19	10	5	7
SHI009962	CC403	ST1775	10	27	59	19	10	5	7
SHI008510	CC403	ST1775	10	27	59	19	10	5	7
SHI004921	CC2042	ST2042	2	2	42	4	90	25	8
SHI007183	CC21	ST21	2	1	1	3	2	1	5
SHI007227	CC21	ST21	2	1	1	3	2	1	5
SHI009788	CC2304	ST2304	2	4	5	25	11	3	5
SHI000897	CC2802	ST2802	7	4	5	25	11	3	5
SHI002729	CC2802	ST2802	7	4	5	25	11	3	5
SHI009672	CC362	ST2993	1	2	42	4	11	9	8
SHI003157	CC362	ST2993	1	2	42	4	11	9	8
SHI003134	CC362	ST2993	1	2	42	4	11	9	8
SHI004648	CC362	ST2993	1	2	42	4	11	9	8
SHI004548	CC353	ST353	7	17	5	2	10	3	6
SHI005318	CC353	ST353	7	17	5	2	10	3	6
SHI005682	CC353	ST353	7	17	5	2	10	3	6
SHI005837	CC353	ST353	7	17	5	2	10	3	6
SHI006035	CC353	ST353	7	17	5	2	10	3	6
SHI006659	CC353	ST353	7	17	5	2	10	3	6
SHI007075	CC353	ST353	7	17	5	2	10	3	6
SHI010756	CC353	ST353	7	17	5	2	10	3	6
SHI010781	CC353	ST353	7	17	5	2	10	3	6
SHI004185	CC353	ST353	7	17	5	2	10	3	6
SHI006313	CC353	ST353	7	17	5	2	10	3	6
SHI006364	CC353	ST353	7	17	5	2	10	3	6
SHI010586	CC353	ST353	7	17	5	2	10	3	6
SHI009858	CC354	ST354	8	10	2	2	11	12	6
SHI011308	CC354	ST354	8	10	2	2	11	12	6
SHI000525	CC354	ST354	8	10	2	2	11	12	6
SHI007675	CC362	ST362	1	2	49	4	11	66	8
SHI007457	CC3630	ST3630	9	2	42	4	11	9	253
SHI006951	CC3630	ST3630	9	2	42	4	11	9	253
SHI007225	CC3630	ST3630	9	2	42	4	11	9	253
SHI007495	CC3630	ST3630	9	2	42	4	11	9	253
SHI007571	CC3630	ST3630	9	2	42	4	11	9	253
SHI009035	CC3630	ST3630	9	2	42	4	11	9	253
SHI007122	CC49	ST3720	3	1	5	10	11	11	6
SHI007069	CC403	ST403	10	27	16	19	10	5	7
SHI003846	CC353	ST4053	7	4	5	68	11	3	6
SHI000499	CC407	ST407	60	69	52	10	11	3	6
SHI006346	CC41	ST41	16	2	16	62	3	9	8
SHI005788	CC45	ST45	4	7	10	4	1	7	1
SHI006117	CC45	ST45	4	7	10	4	1	7	1
SHI006827	CC45	ST45	4	7	10	4	1	7	1
SHI006881	CC45	ST45	4	7	10	4	1	7	1
SHI002130	CC460	ST460	24	30	2	2	89	59	6
SHI003140	CC460	ST460	24	30	2	2	89	59	6
SHI010802	CC42	ST469	1	2	3	4	5	9	6
SHI010578	CC21	ST50	2	1	12	3	2	1	5
SHI004559	CC52	ST52	9	25	2	10	22	3	6
SHI003929	CC460	ST535	9	30	2	2	89	59	6
SHI008768	CC460	ST535	9	30	2	2	89	59	6
SHI002280	CC607	ST607	8	2	5	53	11	3	1
SHI009495	CC607	ST607	8	2	5	53	11	3	1
SHI007163	CC986	ST986	8	2	42	4	169	9	8
CC	Clonal Complex
ST	Sequence Type
